# Supplementary material for: Mechanism of action of Taohong Siwu decoction in the alleviation of primary dysmenorrhea
Source: Front Med (Lausanne). 2024 Apr 30;11:1343179. doi: 10.3389/fmed.2024.1343179 (PMC11095111; doi:10.3389/fmed.2024.1343179)
Supplement: Supplementary file 1 [file Table_1.xlsx]

## Sheet: PGE2
OD values
	1	2	3	4	5	6	7	8	9	10	11	12
A		0.2	0.329	0.372	0.755	1.224	2.174	1.11	1.27	0.879	0.922	0.945
B	1.014	0.883	0.898	0.887	0.955	0.285	0.347	0.283	0.348	0.227	0.311	0.309
C	0.329	0.295	0.314	0.787	0.886	0.845	0.835	0.951	0.828	0.808	0.801	0.865
D	0.827	0.456	0.502	0.504	0.488	0.46	0.483	0.461	0.524	0.55	0.448	0.609
E	0.5765	0.587	0.639	0.699	0.627	0.507	0.581	0.631	0.589	0.76	0.714	0.717
F	0.71	0.772	0.721	0.767	0.808	0.67	0.773
G
H
Loading order
	1	2	3	4	5	6	7	8	9	10	11	12
A		S1	S2	S3	S4	S5	S6	1	2	3	4	5
B	6	7	8	9	10	11	12	13	14	15	16	17
C	18	19	20	21	22	23	24	25	26	27	28	29
D	30	31	32	33	34	35	36	37	38	39	40	41
E	42	43	44	45	46	47	48	49	50	51	52	53
F	54	55	56	57	58	59	60
G
H
							Four-parameter logistic curve fitting
		X	Y				=============================================
		CS (pg/mL)	OD values				Equation: y = (A - D) / [1 + (x/C)^B] + D
CS=Concentration of standard		0	0.2				-----------------------------------------------------------------------------------------------------
		30	0.329				a=0.198054
		60	0.372				b=1.168107
		120	0.755				c=1052.940552
		240	1.224				d=7.111943
		480	2.174				r^2=0.997464
							=============================================
N
	1	2	3	4	5	6	7	8	9	10	11	12
A		1	1	1	1	1	1	5	5	5	5	5
B	5	5	5	5	5	5	5	5	5	5	5	5
C	5	5	5	5	5	5	5	5	5	5	5	5
D	5	5	5	5	5	5	5	5	5	5	5	5
E	5	5	5	5	5	5	5	5	5	5	5	5
F	5	5	5	5	5	5	5
G
H
PGE2 dilutions (pg/mL)
	1	2	3	4	5	6	7	8	9	10	11	12
A		0	30	60	120	240	480	209.821	246.601	158.201	167.706	172.807
B	188.189	159.083	162.396	159.966	175.028	25.127	40.1484	24.6252	40.3841	9.72916	31.5376	31.0511
C	35.8751	27.616	32.2656	137.973	159.745	150.71	148.511	174.139	146.972	142.58	141.044	155.114
D	146.752	65.1454	75.4177	75.862	72.3027	66.0432	71.188	66.2675	80.2961	86.0396	63.3466	99.0098
E	91.9841	94.1816	105.583	118.71	102.955	76.5281	92.8633	103.831	94.6209	132.058	121.991	122.647
F	121.116	134.686	123.522	133.591	142.58	112.367	134.905
G
H
PGE2 (pg/mL)
	1	2	3	4	5	6	7	8	9	10	11	12
A		0	30	60	120	240	480	1049.11	1233.01	791.003	838.53	864.034
B	940.944	795.416	811.98	799.831	875.142	125.635	200.742	123.126	201.921	48.6458	157.688	155.255
C	179.376	138.08	161.328	689.867	798.727	753.55	742.553	870.697	734.86	712.899	705.219	775.569
D	733.762	325.727	377.088	379.31	361.514	330.216	355.94	331.338	401.48	430.198	316.733	495.049
E	459.92	470.908	527.915	593.552	514.775	382.641	464.317	519.156	473.104	660.289	609.956	613.237
F	605.581	673.43	617.612	667.954	712.899	561.836	674.526
G
H
		PGE2
		TSD
		NC	MC	PC	TSD-L	TSD-M	TSD-H
		1049.11	125.635	689.867	325.727	495.049	660.289
		1233.01	200.742	798.727	377.088	459.92	609.956
		791.003	123.126	753.55	379.31	470.908	613.237
		838.53	201.921	742.553	361.514	527.915	605.581
		864.034	48.6458	870.697	330.216	593.552	673.43
		940.944	157.688	734.86	355.94	514.775	617.612
		795.416	155.255	712.899	331.338	382.641	667.954
		811.98	179.376	705.219	401.48	464.317	712.899
		799.831	138.08	775.569	430.198	519.156	561.836
		875.142	161.328	733.762	316.733	473.104	674.526

## Sheet: PGF2α
OD values
	1	2	3	4	5	6	7	8	9	10	11	12
A		0.23	0.347	0.534	0.836	1.415	2.211	0.554	0.525	0.516	0.488	0.477
B	0.661	0.576	0.566	0.58	0.582	1.181	1.36	1.386	1.354	1.3	1.417	1.416
C	1.425	1.268	1.447	0.657	0.721	0.615	0.701	0.71	0.683	0.717	0.651	0.609
D	0.654	0.998	1.066	1.134	1.022	1.127	0.997	1.24	0.963	1.091	1.011	1.052
E	0.95	0.96	0.993	1.035	0.941	0.954	0.835	0.985	0.928	0.831	0.769	0.771
F	0.741	0.724	0.831	0.816	0.823	0.794	0.854
G
H
Loading order
	1	2	3	4	5	6	7	8	9	10	11	12
A		S1	S2	S3	S4	S5	S6	1	2	3	4	5
B	6	7	8	9	10	11	12	13	14	15	16	17
C	18	19	20	21	22	23	24	25	26	27	28	29
D	30	31	32	33	34	35	36	37	38	39	40	41
E	42	43	44	45	46	47	48	49	50	51	52	53
F	54	55	56	57	58	59	60
G
H
							Four-parameter logistic curve fitting
		X	Y				=============================================
CS=Concentration of standard		CS (pg/mL)	OD values				Equation: y = (A - D) / [1 + (x/C)^B] + D
		0	0.23				-----------------------------------------------------------------------------------------------------
		15	0.347				a = 0.227276
		30	0.534				b = 1.205604
		60	0.836				c = 251.947769
		120	1.415				d = 4.314631
		240	2.211				r^2 = 0.999852
							=============================================
N
	1	2	3	4	5	6	7	8	9	10	11	12
A		1	1	1	1	1	1	5	5	5	5	5
B	5	5	5	5	5	5	5	5	5	5	5	5
C	5	5	5	5	5	5	5	5	5	5	5	5
D	5	5	5	5	5	5	5	5	5	5	5	5
E	5	5	5	5	5	5	5	5	5	5	5	5
F	5	5	5	5	5	5	5
G
H
PGF2α dilutions (pg/mL)
	1	2	3	4	5	6	7	8	9	10	11	12
A		0	15	30	60	120	240	33.2038	30.5448	29.7184	27.1415	26.1259
B	43.0166	35.2189	34.303	35.5852	35.7684	93.9271	113.747	116.762	113.057	106.929	120.405	120.286
C	121.354	103.367	123.983	42.6486	48.5596	38.792	46.7068	47.5398	45.0439	48.1886	42.0968	38.242
D	42.3726	75.0931	81.9447	88.9658	77.4931	88.2347	74.9936	100.291	71.627	84.5053	76.3907	80.5208
E	70.3494	71.3317	74.5956	78.8012	69.4679	70.742	59.2548	73.8012	68.1988	58.875	53.0324	53.2197
F	50.4185	48.8381	58.875	57.4539	58.1165	55.3787	61.0641
G
H
PGF2α (pg/mL)
	1	2	3	4	5	6	7	8	9	10	11	12
A		0	15	30	60	120	240	166.019	152.724	148.592	135.707	130.629
B	215.083	176.094	171.515	177.926	178.842	469.635	568.736	583.808	565.284	534.643	602.024	601.432
C	606.77	516.833	619.917	213.243	242.798	193.96	233.534	237.699	225.219	240.943	210.484	191.21
D	211.863	375.466	409.723	444.829	387.465	441.174	374.968	501.453	358.135	422.527	381.954	402.604
E	351.747	356.659	372.978	394.006	347.339	353.71	296.274	369.006	340.994	294.375	265.162	266.098
F	252.093	244.19	294.375	287.27	290.582	276.893	305.32
G
H
			PGF2α
			TSD
			NC	MC	PC	TSD-L	TSD-M	TSD-H
			166.019	469.635	213.243	375.466	402.604	294.375
			152.724	568.736	242.798	409.723	351.747	265.162
			148.592	583.808	193.96	444.829	356.659	266.098
			135.707	565.284	233.534	387.465	372.978	252.093
			130.629	534.643	237.699	441.174	394.006	244.19
			215.083	602.024	225.219	374.968	347.339	294.375
			176.094	601.432	240.943	501.453	353.71	287.27
			171.515	606.77	210.484	358.135	296.274	290.582
			177.926	516.833	191.21	422.527	369.006	276.893
			178.842	619.917	211.863	381.954	340.994	305.32

## Sheet: TXB2
OD values
	1	2	3	4	5	6	7	8	9	10	11	12
A		0.154	0.339	0.572	0.856	1.342	1.95	0.499	0.481	0.489	0.507	0.504
B	0.525	0.506	0.424	0.41	0.477	0.843	0.815	0.82	0.81	0.815	0.828	0.824
C	0.774	0.9	0.847	0.536	0.489	0.519	0.525	0.52	0.512	0.557	0.553	0.591
D	0.488	0.82	0.799	0.751	0.749	0.708	0.79	0.761	0.75	0.747	0.775	0.752
E	0.68	0.616	0.684	0.661	0.529	0.678	0.68	0.624	0.667	0.6	0.701	0.611
F	0.606	0.6	0.578	0.563	0.562	0.61	0.579
G
H
Loading order
	1	2	3	4	5	6	7	8	9	10	11	12
A		S1	S2	S3	S4	S5	S6	1	2	3	4	5
B	6	7	8	9	10	11	12	13	14	15	16	17
C	18	19	20	21	22	23	24	25	26	27	28	29
D	30	31	32	33	34	35	36	37	38	39	40	41
E	42	43	44	45	46	47	48	49	50	51	52	53
F	54	55	56	57	58	59	60
G
H
							Four-parameter logistic curve fitting
							=============================================
		X	Y				Equation: y = (A - D) / [1 + (x/C)^B] + D
		CS (pg/mL)	OD values				-----------------------------------------------------------------------------------------------------
CS=Concentration of standard		0	0.154				a = 0.149854
		12.5	0.339				b = 0.994594
		25	0.572				c = 209.567673
		50	0.856				d = 3.834071
		100	1.342				r^2 = 0.999480
		200	1.95				=============================================
N
	1	2	3	4	5	6	7	8	9	10	11	12
A		1	1	1	1	1	1	5	5	5	5	5
B	5	5	5	5	5	5	5	5	5	5	5	5
C	5	5	5	5	5	5	5	5	5	5	5	5
D	5	5	5	5	5	5	5	5	5	5	5	5
E	5	5	5	5	5	5	5	5	5	5	5	5
F	5	5	5	5	5	5	5
G
H
TXB2 dilutions (pg/mL)
	1	2	3	4	5	6	7	8	9	10	11	12
A		0	12.5	25	50	100	200	21.672	20.4379	20.9847	22.2249	22.0173
B	23.479	22.1557	16.6185	15.7006	20.1655	48.1805	45.7928	46.2159	45.3712	45.7928	46.8958	46.5554
C	42.3766	53.1839	48.5253	24.2523	20.9847	23.0594	23.479	23.1293	22.5719	25.7434	25.4579	28.1995
D	20.9162	46.2159	44.4485	40.5007	40.3389	37.0686	43.6987	41.3128	40.4197	40.1773	42.4589	40.5816
E	34.885	30.0393	35.1946	33.4257	23.7596	34.7306	34.885	30.6343	33.8846	28.8585	36.519	29.669
F	29.2999	28.8585	27.2542	26.173	26.1013	29.5951	27.3267
G
H
TXB2 (pg/mL)
	1	2	3	4	5	6	7	8	9	10	11	12
A		0	12.5	25	50	100	200	108.36	102.19	104.924	111.125	110.086
B	117.395	110.778	83.0927	78.5029	100.828	240.902	228.964	231.079	226.856	228.964	234.479	232.777
C	211.883	265.92	242.626	121.262	104.924	115.297	117.395	115.646	112.859	128.717	127.289	140.998
D	104.581	231.079	222.243	202.503	201.694	185.343	218.493	206.564	202.099	200.886	212.294	202.908
E	174.425	150.197	175.973	167.128	118.798	173.653	174.425	153.171	169.423	144.293	182.595	148.345
F	146.5	144.293	136.271	130.865	130.507	147.976	136.633
G
H
				TXB2
				TSD
				NC	MC	PC	TSD-L	TSD-M	TSD-H
				108.36	240.902	121.262	231.079	202.908	144.293
				102.19	228.964	104.924	222.243	174.425	182.595
				104.924	231.079	115.297	202.503	150.197	148.345
				111.125	226.856	117.395	201.694	175.973	146.5
				110.086	228.964	115.646	185.343	167.128	144.293
				117.395	234.479	112.859	218.493	118.798	136.271
				110.778	232.777	128.717	206.564	173.653	130.865
				83.0927	211.883	127.289	202.099	174.425	130.507
				78.5029	265.92	140.998	200.886	153.171	147.976
				100.828	242.626	104.581	212.294	169.423	136.633

## Sheet: Ca2+
Ca2+（mmol/gprot）
Groups	Number	Assay OD value (AA)	Concentration of proteins (Cpr: gprot/L)	AA-AB	Ca2+ (mmol/gprot)		Blank OD value (AB)	Standard OD value (AS)
NC	1	0.4289	16.062	0.1709	0.14		0.258	0.334
	2	0.2732	19.103	0.0152	0.0104696		AB-AS
	3	0.373	10.77	0.115	0.140497		0.076
	4	0.4038	11.7	0.1458	0.163968		CS=Concentration of standard=1mmol/L
	5	0.4668	17.055	0.2088	0.161089
	6	0.3206	14.039	0.0626	0.0586711
	7	0.4172	12.665	0.1592	0.165396
	8	0.3992	24.807	0.1412	0.074894
	9	0.543	17.675	0.285	0.212164
	10	0.4806	22.139	0.2226	0.132298
MC	1	0.9802	15.901	0.7222	0.597612		Ca2+
	2	0.8744	16.08	0.6164	0.504386		TSD
	3	1.0573	21.093	0.7993	0.498606		NC	MC	PC	TSD-L	TSD-M	TSD-H
	4	0.8938	16.993	0.6358	0.492308		0.14	0.597612	0.158279	0.507905	0.191788	0.0619242
	5	1.1075	24.741	0.8495	0.451786		0.0104696	0.504386	0.0666888	0.267233	0.261522	0.206997
	6	1.0742	16.076	0.8162	0.668044		0.140497	0.498606	0.1221	0.372995	0.321191	0.163026
	7	0.9932	18.664	0.7352	0.518307		0.163968	0.492308	0.159603	0.380194	0.321907	0.226009
	8	1.0956	21.962	0.8376	0.501824		0.161089	0.451786	0.145682	0.325096	0.498939	0.287843
	9	0.9178	18.68	0.6598	0.464753		0.0586711	0.668044	0.173609	0.392986	0.326762	0.145002
	10	0.9146	17.61	0.6566	0.4906		0.165396	0.518307	0.146101	0.408092	0.3211	0.128999
PC	1	0.4279	14.124	0.1699	0.158279		0.074894	0.501824	0.188903	0.532779	0.289558	0.130806
	2	0.324	13.022	0.066	0.0666888		0.212164	0.464753	0.131551	0.371247	0.311923	0.353822
	3	0.533	29.635	0.275	0.1221		0.132298	0.4906	0.152858	0.367108	0.321405	0.1219
	4	0.4874	18.912	0.2294	0.159603
	5	0.5181	23.492	0.2601	0.145682
	6	0.5426	21.57	0.2846	0.173609
	7	0.5074	22.461	0.2494	0.146101
	8	0.5731	21.948	0.3151	0.188903
	9	0.4972	23.925	0.2392	0.131551
	10	0.5082	21.537	0.2502	0.152858
TSD-L	1	0.8252	14.694	0.5672	0.507905
	2	0.9596	34.545	0.7016	0.267233
	3	0.8353	20.365	0.5773	0.372995
	4	0.9487	23.904	0.6907	0.380194
	5	0.8278	23.062	0.5698	0.325096
	6	0.7181	15.405	0.4601	0.392986
	7	0.7405	15.557	0.4825	0.408092
	8	0.7773	12.825	0.5193	0.532779
	9	0.8445	20.787	0.5865	0.371247
	10	0.8025	19.516	0.5445	0.367108
TSD-M	1	0.5192	17.92	0.2612	0.191788
	2	0.7025	22.364	0.4445	0.261522
	3	0.6835	17.431	0.4255	0.321191
	4	0.7072	18.361	0.4492	0.321907
	5	0.8073	14.486	0.5493	0.498939
	6	0.7702	20.625	0.5122	0.326762
	7	0.6743	17.059	0.4163	0.3211
	8	0.6013	15.6	0.3433	0.289558
	9	0.8017	22.935	0.5437	0.311923
	10	0.8013	22.242	0.5433	0.321405
TSD-H	1	0.382	26.348	0.124	0.0619242
	2	0.502	15.51	0.244	0.206997
	3	0.3805	9.887	0.1225	0.163026
	4	0.487	13.332	0.229	0.226009
	5	0.699	20.159	0.441	0.287843
	6	0.4425	16.742	0.1845	0.145002
	7	0.4075	15.249	0.1495	0.128999
	8	0.4035	14.636	0.1455	0.130806
	9	0.705	16.623	0.447	0.353822
	10	0.508	26.985	0.25	0.1219
Ca2+ (mmol/gprot)=((AA-AB)/(AS-AB)*CS)/Cpr

## Sheet: IL-6
OD values
	1	2	3	4	5	6	7	8	9	10	11	12
A		0.283	0.548	0.765	1.078	1.495	1.898	0.35	0.385	0.375	0.384	0.407
B	0.427	0.388	0.378	0.399	0.379	0.512	0.609	0.565	0.565	0.486	0.65	0.572
C	0.566	0.57	0.57	0.37	0.405	0.397	0.409	0.465	0.488	0.404	0.429	0.398
D	0.396	0.481	0.547	0.481	0.485	0.52	0.64	0.488	0.472	0.486	0.48	0.43
E	0.469	0.472	0.45	0.535	0.588	0.473	0.453	0.487	0.449	0.407	0.489	0.435
F	0.439	0.433	0.513	0.438	0.415	0.438	0.43
G
H
Loading order
	1	2	3	4	5	6	7	8	9	10	11	12
A		S1	S2	S3	S4	S5	S6	1	2	3	4	5
B	6	7	8	9	10	11	12	13	14	15	16	17
C	18	19	20	21	22	23	24	25	26	27	28	29
D	30	31	32	33	34	35	36	37	38	39	40	41
E	42	43	44	45	46	47	48	49	50	51	52	53
F	54	55	56	57	58	59	60
G
H
							Four-parameter logistic curve fitting
		X	Y				=============================================
		CS (pg/mL)	OD values				Equation: y = (A - D) / [1 + (x/C)^B] + D
		0	0.283				-----------------------------------------------------------------------------------------------------
CS=Concentration of standard		10	0.548				a = 0.283450
		20	0.765				b = 1.003856
		40	1.078				c = 81.470566
		80	1.495				d = 2.719872
		160	1.898				r^2 = 0.999960
							=============================================
N
	1	2	3	4	5	6	7	8	9	10	11	12
A		1	1	1	1	1	1	5	5	5	5	5
B	5	5	5	5	5	5	5	5	5	5	5	5
C	5	5	5	5	5	5	5	5	5	5	5	5
D	5	5	5	5	5	5	5	5	5	5	5	5
E	5	5	5	5	5	5	5	5	5	5	5	5
F	5	5	5	5	5	5	5
G
H
IL-6 dilutions (pg/mL)
	1	2	3	4	5	6	7	8	9	10	11	12
A		0	10	20	40	80	160	2.31943	3.5863	3.22069	3.5496	4.40127
B	5.1552	3.69656	3.33006	4.1032	3.36657	8.50729	12.6554	10.7283	10.7283	7.45553	14.5237	11.0297
C	10.7712	10.9433	10.9433	3.03899	4.32657	4.02899	4.4761	6.62334	7.53559	4.28926	5.23129	4.06608
D	3.99193	7.25601	9.96204	7.25601	7.41556	8.8358	14.0613	7.53559	6.89905	7.45553	7.21621	5.26939
E	6.78069	6.89905	6.03811	9.45812	11.7258	6.93858	6.15455	7.49554	5.99936	4.40127	7.57566	5.46034
F	5.61369	5.38386	8.54822	5.57531	4.70133	5.57531	5.26939
G
H
IL-6 (pg/mL)
	1	2	3	4	5	6	7	8	9	10	11	12
A		0	10	20	40	80	160	11.5972	17.9315	16.1034	17.748	22.0063
B	25.776	18.4828	16.6503	20.516	16.8329	42.5364	63.2768	53.6413	53.6413	37.2777	72.6186	55.1483
C	53.856	54.7167	54.7167	15.195	21.6328	20.145	22.3805	33.1167	37.6779	21.4463	26.1565	20.3304
D	19.9597	36.28	49.8102	36.28	37.0778	44.179	70.3066	37.6779	34.4953	37.2777	36.081	26.3469
E	33.9034	34.4953	30.1905	47.2906	58.6292	34.6929	30.7728	37.4777	29.9968	22.0063	37.8783	27.3017
F	28.0685	26.9193	42.7411	27.8765	23.5066	27.8765	26.3469
G
H
				IL-6
				TSD
				NC	MC	PC	TSD-L	TSD-M	TSD-H
				11.5972	42.5364	15.195	36.28	26.3469	22.0063
				17.9315	63.2768	21.6328	49.8102	33.9034	37.8783
				16.1034	53.6413	20.145	36.28	34.4953	27.3017
				17.748	53.6413	22.3805	37.0778	30.1905	28.0685
				22.0063	37.2777	33.1167	44.179	47.2906	26.9193
				25.776	72.6186	37.6779	70.3066	58.6292	42.7411
				18.4828	55.1483	21.4463	37.6779	34.6929	27.8765
				16.6503	53.856	26.1565	34.4953	30.7728	23.5066
				20.516	54.7167	20.3304	37.2777	37.4777	27.8765
				16.8329	54.7167	19.9597	36.081	29.9968	26.3469

## Sheet: TNF-α
OD values
	1	2	3	4	5	6	7	8	9	10	11	12
A		0.092	0.286	0.453	0.725	1.057	2.306	0.264	0.331	0.334	0.344	0.342
B	0.368	0.339	0.344	0.338	0.331	0.547	0.588	0.587	0.578	0.762	0.855	0.529
C	0.497	0.683	0.526	0.331	0.302	0.352	0.361	0.423	0.504	0.372	0.343	0.379
D	0.356	0.398	0.651	0.498	0.481	0.564	0.745	0.489	0.495	0.621	0.518	0.406
E	0.444	0.396	0.417	0.547	0.724	0.446	0.428	0.522	0.418	0.352	0.508	0.351
F	0.354	0.356	0.597	0.353	0.425	0.509	0.348
G
H
Loading order
	1	2	3	4	5	6	7	8	9	10	11	12
A		S1	S2	S3	S4	S5	S6	1	2	3	4	5
B	6	7	8	9	10	11	12	13	14	15	16	17
C	18	19	20	21	22	23	24	25	26	27	28	29
D	30	31	32	33	34	35	36	37	38	39	40	41
E	42	43	44	45	46	47	48	49	50	51	52	53
F	54	55	56	57	58	59	60
G
H
							Four-parameter logistic curve fitting
		X	Y				=============================================
		CS (pg/mL)	OD values				Equation: y = (A - D) / [1 + (x/C)^B] + D
CS=Concentration of standard		0	0.092				-----------------------------------------------------------------------------------------------------
		20	0.286				a = 0.154364
		40	0.453				b = 1.048216
		80	0.725				c = 29719522.000000
		160	1.057				d = 341471.906250
		320	2.306				r^2 = 0.990933
							=============================================
N
	1	2	3	4	5	6	7	8	9	10	11	12
A		1	1	1	1	1	1	5	5	5	5	5
B	5	5	5	5	5	5	5	5	5	5	5	5
C	5	5	5	5	5	5	5	5	5	5	5	5
D	5	5	5	5	5	5	5	5	5	5	5	5
E	5	5	5	5	5	5	5	5	5	5	5	5
F	5	5	5	5	5	5	5
G
H
TNF-α dilutions (pg/mL)
	1	2	3	4	5	6	7	8	9	10	11	12
A		0	20	40	80	160	320	18.981	29.9171	30.4017	32.0142	31.692
B	35.8687	31.2084	32.0142	31.0471	29.9171	64.1024	70.4734	70.3184	68.9222	97.2309	111.38	61.2958
C	56.2909	85.1333	60.8275	29.9171	25.2124	33.3014	34.7466	44.6303	57.3875	36.5091	31.8531	37.6286
D	33.9441	40.6591	80.21	56.4476	53.7804	66.7476	94.6341	55.0363	55.9774	75.5811	59.5777	41.9318
E	47.9528	40.3406	43.6788	64.1024	91.4215	48.2687	45.4224	60.2027	43.8374	33.3014	58.0137	33.1406
F	33.6228	33.9441	71.8681	33.4621	44.9472	58.1701	32.6581
G
H
TNF-α (pg/mL)
	1	2	3	4	5	6	7	8	9	10	11	12
A		0	20	40	80	160	320	94.9052	149.585	152.008	160.071	158.46
B	179.344	156.042	160.071	155.236	149.585	320.512	352.367	351.592	344.611	486.155	556.902	306.479
C	281.454	425.667	304.137	149.585	126.062	166.507	173.733	223.151	286.937	182.546	159.266	188.143
D	169.72	203.296	401.05	282.238	268.902	333.738	473.17	275.182	279.887	377.905	297.888	209.659
E	239.764	201.703	218.394	320.512	457.107	241.343	227.112	301.014	219.187	166.507	290.068	165.703
F	168.114	169.72	359.341	167.311	224.736	290.851	163.29
G
H
				TNF-α
				TSD
				NC	MC	PC	TSD-L	TSD-M	TSD-H
				94.9052	320.512	149.585	203.296	209.659	166.507
				149.585	352.367	126.062	401.05	239.764	290.068
				152.008	351.592	166.507	282.238	201.703	165.703
				160.071	344.611	173.733	268.902	218.394	168.114
				158.46	486.155	223.151	333.738	320.512	169.72
				179.344	556.902	286.937	473.17	457.107	359.341
				156.042	306.479	182.546	275.182	241.343	167.311
				160.071	281.454	159.266	279.887	227.112	224.736
				155.236	425.667	188.143	377.905	301.014	290.851
				149.585	304.137	169.72	297.888	219.187	163.29

## Sheet: NO
OD values
	1	2	3	4	5	6	7	8	9	10	11	12
A	0.414	0.584	0.456	0.461	0.526	0.462	0.5	0.476	0.522
B	0.688	0.551	0.462	0.459	0.495	0.473	0.486	0.468	0.521
C	0.837	0.514	0.455	0.486	0.534	0.477	0.463	0.512
D	1.332	0.496	0.46	0.518	0.521	0.477	0.474	0.513
E	2.048	0.549	0.477	0.516	0.49	0.455	0.488	0.513
F	2.759	0.501	0.478	0.521	0.501	0.478	0.499	0.516
G	0.532	0.553	0.464	0.52	0.473	0.476	0.51	0.522
H	0.574	0.571	0.468	0.525	0.473	0.489	0.502	0.474
Loading order
	1	2	3	4	5	6	7	8	9	10	11	12
A	S1	3	11	19	27	35	43	51	59
B	S2	4	12	20	28	36	44	52	60
C	S3	5	13	21	29	37	45	53
D	S4	6	14	22	30	38	46	54
E	S5	7	15	23	31	39	47	55
F	S6	8	16	24	32	40	48	56
G	1	9	17	25	33	41	49	57
H	2	10	18	26	34	42	50	58
							Four-parameter logistic curve fitting
		X	Y				=============================================
Standard (S)		CS (pg/mL)	OD values				Equation: y = (A - D) / [1 + (x/C)^B] + D
CS=Concentration of standard		0	0.414				-----------------------------------------------------------------------------------------------------
		2.5	0.688				a = 0.434154
		5	0.837				b = 1.277476
		10	1.332				c = 22.364437
		20	2.048				d = 3.873464
		40	2.759				r^2 = 0.998635
							=============================================
N
	1	2	3	4	5	6	7	8	9	10	11	12
A	1	5	5	5	5	5	5	5	5
B	1	5	5	5	5	5	5	5	5
C	1	5	5	5	5	5	5	5
D	1	5	5	5	5	5	5	5
E	1	5	5	5	5	5	5	5
F	1	5	5	5	5	5	5	5
G	5	5	5	5	5	5	5	5
H	5	5	5	5	5	5	5	5
NO dilutions (μmol/mL)
	1	2	3	4	5	6	7	8	9	10	11	12
A	0	1.99277	0.428404	0.503983	1.34	0.518739	1.02645	0.715839	1.29289
B	2.5	1.62741	0.518739	0.47413	0.963798	0.674877	0.848525	0.605179	1.28105
C	5	1.19754	0.412881	0.848525	1.43321	0.729363	0.533388	1.17345
D	10	0.976401	0.489115	1.24541	1.28105	0.729363	0.688598	1.18551
E	20	1.60481	0.729363	1.22152	0.900186	0.412881	0.874446	1.18551
F	40	1.03887	0.742826	1.28105	1.03887	0.742826	1.01399	1.22152
G	1.41003	1.64995	0.547934	1.2692	0.674877	0.715839	1.14924	1.29289
H	1.88341	1.85039	0.605179	1.32825	0.674877	0.887338	1.05126	0.688598
NO (μmol/mL)
	1	2	3	4	5	6	7	8	9	10	11	12
A	0	9.96383	2.14202	2.51991	6.7	2.59369	5.13224	3.57919	6.46444
B	2.5	8.13705	2.59369	2.37065	4.81899	3.37438	4.24263	3.0259	6.40527
C	5	5.98769	2.0644	4.24263	7.16606	3.64682	2.66694	5.86723
D	10	4.882	2.44558	6.22705	6.40527	3.64682	3.44299	5.92753
E	20	8.02404	3.64682	6.10762	4.50093	2.0644	4.37223	5.92753
F	40	5.19436	3.71413	6.40527	5.19436	3.71413	5.06995	6.10762
G	7.05014	8.24977	2.73967	6.34598	3.37438	3.57919	5.74622	6.46444
H	9.41705	9.25195	3.0259	6.64128	3.37438	4.43669	5.25631	3.44299
				NO
				TSD
				NC	MC	PC	TSD-L	TSD-M	TSD-H
				7.05014	2.14202	4.24263	4.50093	3.57919	3.57919
				9.41705	2.59369	6.22705	5.19436	4.43669	3.0259
				9.96383	2.0644	6.10762	3.37438	5.13224	5.86723
				8.13705	2.44558	6.40527	3.37438	4.24263	5.92753
				5.98769	3.64682	6.34598	2.59369	2.66694	5.92753
				4.882	3.71413	6.64128	3.37438	3.44299	6.10762
				8.02404	2.73967	6.7	3.64682	4.37223	6.46444
				5.19436	3.0259	4.81899	3.64682	5.06995	3.44299
				8.24977	2.51991	7.16606	2.0644	5.74622	6.46444
				9.25195	2.37065	6.40527	3.71413	5.25631	6.40527

## Sheet: COX-2
OD values
	1	2	3	4	5	6	7	8	9	10	11	12
A		0.11	0.356	0.504	0.995	1.376	2.075	0.187	0.192	0.196	0.188	0.249
B	0.262	0.198	0.197	0.218	0.186	0.344	0.409	0.373	0.425	0.369	0.591	0.413
C	0.468	0.539	0.389	0.188	0.204	0.21	0.213	0.273	0.308	0.217	0.195	0.215
D	0.212	0.397	0.373	0.328	0.371	0.49	0.554	0.324	0.334	0.426	0.347	0.341
E	0.288	0.297	0.295	0.405	0.47	0.295	0.307	0.318	0.294	0.203	0.26	0.259
F	0.258	0.288	0.322	0.268	0.222	0.266	0.267
G
H
Loading order
	1	2	3	4	5	6	7	8	9	10	11	12
A		S1	S2	S3	S4	S5	S6	1	2	3	4	5
B	6	7	8	9	10	11	12	13	14	15	16	17
C	18	19	20	21	22	23	24	25	26	27	28	29
D	30	31	32	33	34	35	36	37	38	39	40	41
E	42	43	44	45	46	47	48	49	50	51	52	53
F	54	55	56	57	58	59	60
G
H
							Four-parameter logistic curve fitting
							=============================================
		X	Y				Equation: y = (A - D) / [1 + (x/C)^B] + D
		CS (pg/mL)	OD values				-----------------------------------------------------------------------------------------------------
Standard (S)		0	0.11				a = 0.103519
CS=Concentration of standard		5	0.356				b = 0.966734
		10	0.504				c = 82.468475
		20	0.995				d = 4.083397
		40	1.376				r^2 = 0.995157
		80	2.075				=============================================
N
	1	2	3	4	5	6	7	8	9	10	11	12
A		1	1	1	1	1	1	5	5	5	5	5
B	5	5	5	5	5	5	5	5	5	5	5	5
C	5	5	5	5	5	5	5	5	5	5	5	5
D	5	5	5	5	5	5	5	5	5	5	5	5
E	5	5	5	5	5	5	5	5	5	5	5	5
F	5	5	5	5	5	5	5
G
H
COX-2 dilutions (ng/mL)
	1	2	3	4	5	6	7	8	9	10	11	12
A		0	5	10	20	40	80	1.54802	1.64621	1.72509	1.56763	2.79578
B	3.06534	1.76463	1.74485	2.16387	1.52844	4.82569	6.29384	5.47275	6.66515	5.38274	10.7571	6.3863
C	7.68276	9.42717	5.83523	1.56763	1.88369	2.00336	2.06343	3.29549	4.04021	2.14375	1.70534	2.10355
D	2.04339	6.01794	5.47275	4.47415	5.42771	8.21464	9.80618	4.38688	4.60552	6.68849	4.89203	4.75948
E	3.61235	3.80413	3.76141	6.20162	7.73079	3.76141	4.01867	4.25642	3.74007	1.8638	3.0237	3.0029
F	2.98212	3.61235	4.34333	3.19065	2.24453	3.14881	3.16972
G
H
COX-2 (ng/mL)
	1	2	3	4	5	6	7	8	9	10	11	12
A		0	5	10	20	40	80	7.74012	8.23107	8.62545	7.83813	13.9789
B	15.3267	8.82317	8.72426	10.8194	7.6422	24.1284	31.4692	27.3637	33.3258	26.9137	53.7855	31.9315
C	38.4138	47.1359	29.1762	7.83813	9.41843	10.0168	10.3171	16.4775	20.201	10.7187	8.52672	10.5178
D	10.2169	30.0897	27.3637	22.3708	27.1386	41.0732	49.0309	21.9344	23.0276	33.4425	24.4602	23.7974
E	18.0618	19.0207	18.807	31.0081	38.654	18.807	20.0933	21.2821	18.7003	9.31901	15.1185	15.0145
F	14.9106	18.0618	21.7167	15.9532	11.2226	15.7441	15.8486
G
H
					COX-2
					TSD
					NC	MC	PC	TSD-L	TSD-M	TSD-H
					7.74012	24.1284	7.83813	30.0897	23.7974	9.31901
					8.23107	31.4692	9.41843	27.3637	18.0618	15.1185
					8.62545	27.3637	10.0168	22.3708	19.0207	15.0145
					7.83813	33.3258	10.3171	27.1386	18.807	14.9106
					13.9789	26.9137	16.4775	41.0732	31.0081	18.0618
					15.3267	53.7855	20.201	49.0309	38.654	21.7167
					8.82317	31.9315	10.7187	21.9344	18.807	15.9532
					8.72426	38.4138	8.52672	23.0276	20.0933	11.2226
					10.8194	47.1359	10.5178	33.4425	21.2821	15.7441
					7.6422	29.1762	10.2169	24.4602	18.7003	15.8486

## Sheet: Writhing latency,Writhing times
Groups	Number	Writhing latency	Writhing times
NC	1	30	0
	2	30	0
	3	30	0
	4	30	0
	5	30	0
	6	30	0
	7	30	0		Writhing latency
	8	30	0		NC	MC	PC	TSD-L	TSD-M	TSD-H
	9	30	0		30	5	17	10	12	15
	10	30	0		30	5	16	10	12	15
MC	1	5	21		30	6	15	12	13	14
	2	5	21		30	6	16	11	14	15
	3	6	21		30	5	15	10	14	14
	4	6	21		30	6	16	11	14	14
	5	5	19		30	5	16	10	12	15
	6	6	21		30	6	16	12	12	14
	7	5	20		30	6	15	11	13	15
	8	6	21		30	5	16	10	13	14
	9	6	20
	10	5	20		Writhing times
PC	1	17	11		NC	MC	PC	TSD-L	TSD-M	TSD-H
	2	16	9		0	21	11	17	14	13
	3	15	12		0	21	9	18	13	13
	4	16	12		0	21	12	19	14	14
	5	15	12		0	21	12	17	13	13
	6	16	13		0	19	12	19	13	14
	7	16	13		0	21	13	19	15	13
	8	16	13		0	20	13	18	13	13
	9	15	12		0	21	13	19	13	12
	10	16	13		0	20	12	17	13	12
TSD-L	1	10	17		0	20	13	19	14	12
	2	10	18
	3	12	19
	4	11	17
	5	10	19
	6	11	19
	7	10	18
	8	12	19
	9	11	17
	10	10	19
TSD-M	1	12	14
	2	12	13
	3	13	14
	4	14	13
	5	14	13
	6	14	15
	7	12	13
	8	12	13
	9	13	13
	10	13	14
TSD-H	1	15	13
	2	15	13
	3	14	14
	4	15	13
	5	14	14
	6	14	13
	7	15	13
	8	14	12
	9	15	12
	10	14	12

## Sheet: Uterus index,Ovarian index
Groups	Number	Weight (g)	Uterus (g)	Ovaries (g)	Uterus index (%)	Ovarian index (%)
NC	1	242.5	0.3635	0.1581	0.149897	0.0651959
	2	215	0.3874	0.1426	0.180186	0.0663256
	3	239.3	0.34	0.1228	0.142081	0.0513163
	4	219	0.4647	0.1121	0.212192	0.0511872
	5	228.6	0.5191	0.1178	0.227078	0.0515311
	6	228.5	0.3621	0.1652	0.158468	0.0722976
	7	227.6	0.5574	0.1172	0.244903	0.0514938
	8	235	0.547	0.1442	0.232766	0.0613617
	9	214.5	0.488	0.1099	0.227506	0.0512354
	10	223.5	0.413	0.1147	0.184787	0.0513199	Uterus index (%)
MC	1	200.6	1.013	0.1514	0.504985	0.0754736	NC	MC	PC	TSD-L	TSD-M	TSD-H
	2	206.3	1.8682	0.1425	0.905574	0.0690742	0.149897	0.504985	0.548947	0.56405	0.47094	0.41864
	3	203.9	1.0105	0.1798	0.495586	0.0881805	0.180186	0.905574	0.521173	0.344627	0.312212	0.505991
	4	204.8	1.3302	0.1753	0.649512	0.0855957	0.142081	0.495586	0.470311	0.513812	0.444199	0.46828
	5	214.2	1.1461	0.1866	0.535061	0.0871148	0.212192	0.649512	0.468899	0.590409	0.455186	0.391325
	6	205.1	0.5168	0.1548	0.251975	0.0754754	0.227078	0.535061	0.526279	0.40446	0.505944	0.365536
	7	207.6	1.2043	0.186	0.580106	0.0895954	0.158468	0.251975	0.470885	0.37243	0.490096	0.278063
	8	205.4	1.178	0.1865	0.573515	0.0907984	0.244903	0.580106	0.464496	0.485913	0.4412	0.398381
	9	202.3	0.8637	0.1814	0.42694	0.0896688	0.232766	0.573515	0.440397	0.425973	0.435776	0.417485
	10	206.3	1.1095	0.1813	0.537809	0.0878817	0.227506	0.42694	0.614335	0.669392	0.353988	0.447244
PC	1	190	1.043	0.14	0.548947	0.0736842	0.184787	0.537809	0.418899	0.389403	0.467499	0.391125
	2	187.5	0.9772	0.1468	0.521173	0.0782933
	3	199.4	0.9378	0.1434	0.470311	0.0719157	Ovarian index (%)
	4	197.1	0.9242	0.1549	0.468899	0.0785895	NC	MC	PC	TSD-L	TSD-M	TSD-H
	5	187.6	0.9873	0.1883	0.526279	0.100373	0.0651959	0.0754736	0.0736842	0.07265	0.0875594	0.0709938
	6	210.2	0.9898	0.082	0.470885	0.0390105	0.0663256	0.0690742	0.0782933	0.102786	0.066967	0.05561
	7	193.5	0.8988	0.1544	0.464496	0.0797933	0.0513163	0.0881805	0.0719157	0.069802	0.0550023	0.0524197
	8	196.3	0.8645	0.0776	0.440397	0.0395313	0.0511872	0.0855957	0.0785895	0.0769231	0.0625806	0.0551185
	9	202.3	1.2428	0.3049	0.614335	0.150717	0.0515311	0.0871148	0.100373	0.0724188	0.0542558	0.0900748
	10	192.6	0.8068	0.1418	0.418899	0.0736241	0.0722976	0.0754754	0.0390105	0.078194	0.0974359	0.0510412
TSD-L	1	200	1.1281	0.1453	0.56405	0.07265	0.0514938	0.0895954	0.0797933	0.0829766	0.066112	0.0572155
	2	201	0.6927	0.2066	0.344627	0.102786	0.0613617	0.0907984	0.0395313	0.0822412	0.0564361	0.0749489
	3	202	1.0379	0.141	0.513812	0.069802	0.0512354	0.0896688	0.150717	0.0988534	0.0583171	0.0874508
	4	205.4	1.2127	0.158	0.590409	0.0769231	0.0513199	0.0878817	0.0736241	0.075895	0.0522885	0.0484945
	5	206.3	0.8344	0.1494	0.40446	0.0724188
	6	208.2	0.7754	0.1628	0.37243	0.078194
	7	200.9	0.9762	0.1667	0.485913	0.0829766
	8	210.6	0.8971	0.1732	0.425973	0.0822412
	9	200.6	1.3428	0.1983	0.669392	0.0988534
	10	209.5	0.8158	0.159	0.389403	0.075895
TSD-M	1	210.6	0.9918	0.1844	0.47094	0.0875594
	2	199.8	0.6238	0.1338	0.312212	0.066967
	3	212.9	0.9457	0.1171	0.444199	0.0550023
	4	201.5	0.9172	0.1261	0.455186	0.0625806
	5	210.3	1.064	0.1141	0.505944	0.0542558
	6	198.9	0.9748	0.1938	0.490096	0.0974359
	7	198.3	0.8749	0.1311	0.4412	0.066112
	8	218.3	0.9513	0.1232	0.435776	0.0564361
	9	205.6	0.7278	0.1199	0.353988	0.0583171
	10	216.3	1.0112	0.1131	0.467499	0.0522885
TSD-H	1	210.3	0.8804	0.1493	0.41864	0.0709938
	2	183.6	0.929	0.1021	0.505991	0.05561
	3	208.7	0.9773	0.1094	0.46828	0.0524197
	4	185.6	0.7263	0.1023	0.391325	0.0551185
	5	200.5	0.7329	0.1806	0.365536	0.0900748
	6	206.5	0.5742	0.1054	0.278063	0.0510412
	7	216.2	0.8613	0.1237	0.398381	0.0572155
	8	195.6	0.8166	0.1466	0.417485	0.0749489
	9	203.2	0.9088	0.1777	0.447244	0.0874508
	10	189.3	0.7404	0.0918	0.391125	0.0484945

[truncated: 1 more sheets: Grayscale values]
